# Supplementary material for: Prognostic model based on m6A-associated lncRNAs in esophageal cancer
Source: Front Endocrinol (Lausanne). 2022 Aug 30;13:947708. doi: 10.3389/fendo.2022.947708 (PMC9468245; doi:10.3389/fendo.2022.947708)
Supplement: Supplementary file 1 [file Table_1.xlsx]

## Sheet: Sheet1
Characteristic	n (%)			P-value
	Complete set	Training set	Testing set
age
≤65	96 (61.49%)	57 (57.58%)	42 (62.62%)	0.381
＞65	62 (38.51%)	40 (42.42%)	22 (34.38%)
sex
male	138 (85.71%)	82 (84.54%)	56 (87.50%)	0.599
female	23 (14.29%)	15 (15.46%)	8 (12.50%)
grade
G1-2	82 (50.93%)	47 (48.45%)	35 (54.69%)	0.347
G3	44 (27.33%)	29 (29.90%)	15 (23.44%)
GX	35 (21.74%)	21 (21.65%)	14 (21.87%)
stage
Stage I-II	85 (52.80%)	57 (58.76%)	28 (43.75%)	0.084
Stage III-IV	57 (35.40%)	30 (37.04%)	27 (42.19%)
unknow	19 (11.80%)	10 (6.17%)	9 (14.06%)
T
T1-2	65 (40.37%)	41 (42.27%)	24 (37.5%)	0.638
T3-4	81 (50.31%)	48 (49.48%)	33 (51.56%)
unknow	15 (9.32%)	8 (8.25%)	7 (10.94%)
N
N0	66 (40.99%)	42 (43.30%)	24 (37.50%)	0.567
N1-3	78 (48.45%)	46 (47.42%)	32 (50.00%)
NX	2 (1.24%)	1 (1.03%)	1 (1.56%)
unknow	15 (9.32%)	8 (8.25%)	7 (10.94%)
M
M0	121 (75.15%)	75 (77.32%)	46 (71.87%)	0.977
M1	8 (4.97%)	5 (5.15%)	3 (4.69%)
MX	14 (8.70%)	8 (8.25%)	6 (9.38%)
unknow	18 (11.18%)	9 (9.28%)	9 (14.06%)
