# Supplementary material for: Prognostic model based on m6A-associated lncRNAs in esophageal cancer
Source: Front Endocrinol (Lausanne). 2022 Aug 30;13:947708. doi: 10.3389/fendo.2022.947708 (PMC9468245; doi:10.3389/fendo.2022.947708)
Supplement: Supplementary file 2 [file Table_2.xlsx]

## Sheet: Sheet1
Gene	Coef
LINC01612	0.315709
AC025166.1	1.00358
AC016876.2	1.08381
